# Supplementary material for: Crypt-Level Tight Junction Remodeling Is Associated with Disease Course and Clinical Outcomes in Inflammatory Bowel Disease
Source: Cells. 2026 Apr 15;15(8):695. doi: 10.3390/cells15080695 (PMC13114733; doi:10.3390/cells15080695)
Supplement: Supplementary file 1 [file cells-15-00695-s001.zip]

Archive with 1 entries (1 files):
- cells-4227947-supplementary.pdf
